# Supplementary material for: Assessing the Integrative Framework for the Implementation of Change in Nursing Practice: Comparative Case Studies in French Hospitals
Source: Healthcare (Basel). 2022 Feb 23;10(3):417. doi: 10.3390/healthcare10030417 (PMC8953539; doi:10.3390/healthcare10030417)
Supplement: Supplementary file 1 [file healthcare-10-00417-s001.zip]

Archive with 1 entries (1 files):
- healthcare-1582374-supplementary.pdf
